# Supplementary material for: Phosphazenyl Phosphine Proton Sponges: Does the Proton-Chelating Effect Enhance Their Basicity?
Source: Int J Mol Sci. 2025 May 24;26(11):5058. doi: 10.3390/ijms26115058 (PMC12155318; doi:10.3390/ijms26115058)
Supplement: Supplementary file 1 [file ijms-26-05058-s001.zip]

Archive with 1 entries (1 files):
- ijms-3650285-supplementary.pdf
